# Supplementary material for: Functional, Cohort-Level Assessment of CFTR Modulator Responses Using Biobanked Nasal Epithelial Cells from Individuals with Cystic Fibrosis
Source: J Pers Med. 2026 Jan 15;16(1):51. doi: 10.3390/jpm16010051 (PMC12842762; doi:10.3390/jpm16010051)
Supplement: Supplementary file 1 [file jpm-16-00051-s001.zip]

Archive with 1 entries (1 files):
- 210825 Supplementary tables.xlsx
