# Supplementary material for: Functional, Cohort-Level Assessment of CFTR Modulator Responses Using Biobanked Nasal Epithelial Cells from Individuals with Cystic Fibrosis
Source: J Pers Med. 2026 Jan 15;16(1):51. doi: 10.3390/jpm16010051 (PMC12842762; doi:10.3390/jpm16010051)
Supplement: Supplementary file 1 [file jpm-16-00051-s001.zip › 210825 Supplementary tables.xlsx]

## Sheet: Table S1
Table S1: Basal cell expansion medium
Reagent	Concentration
Bronchial epithelial cell medium-basal (BEpiCM-b)	49.6% % (v/v)
Advanced DMEM F12	44 % (v/v)
B-27 Supplement, serum free	2 % (v/v)
GlutaMAX Supplement	1 % (v/v)
HEPES (1 M)	10 mM
(±)-Epinephrine hydrochloride	0.5 μg/mL
Hydrocortisone	0.5 μg/mL
3,3′,5-Triiodo-L-thyronine sodium salt	100 nM
N-Acetyl-L-cysteine	1.25 mM
Nicotinamide	5 mM
SB 202190 (p38i)	500 nM
DMH-1 (BMPi)	1 μM
A83-01 (TGF-βi)	1 μM
Y-27632 (ROCKi)	5 μM
DAPT	5 μg/mL
Recombinant human FGF-7	25 ng/mL
Recombinant human FGF-10	100 ng/mL
Recombinant human EGF	5 ng/mL
Recombinant human HGF	25 ng/mL
Rspondin 1 conditioned medium (from Rspo1 cells Cultrex®)	20 % (v/v)
Penicillin-Streptomycin	1 % (v/v)
Primocin	100 μg/mL

## Sheet: Table S2
Table S2: Air-liquid interface (ALI)-differentiation medium
Reagent	Concentration
Advanced DMEM F12	98.5% (v/v)
(±)-Epinephrine hydrochloride	0.5 μg/mL
Hydrocortisone	0.5 μg/mL
3,3′,5-Triiodo-L-thyronine sodium salt	100 nM
Penicillin-Streptomycin	1 % (v/v)
A83-01 (TGF-βi)	50 nM
TTNPB (Retinoic acid agonist)	100 nM
Recombinant human Epidermal growth factor	0.5 ng/mL
Recombinant Neuregulin-1β	0.5 nM

## Sheet: Table S3
Table S3: qPCR primers
Gene	Forward primer (5’- 3’)	Reverse primer (5’- 3’)
ATP5B	TCACCCAGGCTGGTTCAGA	AGTGGCCAGGGTAGGCTGAT
RPL13A	AAGGTGGTGGTCGTACGCTGTG	CGGGAAGGGTTGGTGTTCATCC
TP63	CCACCTGGACGTATTCCACTG	TCGAATCAAATGACTAGGAGGGG
SPDEF	ATGAAAGAGCGGACTTCACCT	CTGGTCGAGGCACAGTAGTG
MUC5AC	ATTTTTTCCCCACTCCTGATG	AAGACAACCCACTCCCAACC
FOXJ1	GGAGGGGACGTAAATCCCTA	TTGGTCCCAGTAGTTCCAGC
KRT5	CCAAGGTTGATGCACTGATGG	TGTCAGACATGCGTCTGC
AGR2	GCAGGTGGGTGAGGAAAT	TTTGGCTCCAGGTTTGAC
SCGB1A1	CCAGACTCAGAGACGGAACC	TGAGGGTGACAGCGAGTTTC

## Sheet: Table S4
Table S4: Primary antibodies
Antibody	Cat. No.	Origin	Isotype
ITGA6- AF 647 conjugated	562494	Rat	IgG2a
KRT5	ab17130	Mouse	IgG1
p63	ab124762	Rabbit	IgG
MUC5AC	ab198294	Rabbit	IgG
β-tubulin IV	MU178-UC	Mouse	IgG1

## Sheet: Table S5
Table S5 Composition of basolateral and apical buffers used in Ussing chamber assays
COMPONENT	BASOLATERAL BUFFER (mM)	APICAL BUFFER (mM)
NaCl	120	1.2
NaHCO₃	25	25
KH₂PO₄	3.33	3.33
K₂HPO₄	0.83	0.83
CaCl₂·H₂O	1.2	1.2
MgCl₂·6H₂O	1.2	1.2
Na-gluconate		141

## Sheet: Table S6
Table S6: Per-subject data
Subject ID	Genotype	Modulator	Baseline FEV₁	ΔFEV₁ (6 mo)	Baseline sweat chloride	ΔSCC (6 mo)	Baseline BMI	ΔBMI (6 mo)	ΔIsc FSK/IBMX	ΔIsc CFTRi
p01	F508del/F508del	Lumacaftor/Ivacaftor	36	-3	74	-22	23	2.4	0.5	-0.18
p02	F508del/F508del	Lumacaftor/Ivacaftor	49	6	107	-39	20	0.3	1.32	-0.11
p03	F508del/F508del	Lumacaftor/Ivacaftor	36	-2	101	-17	20.1	0	1.44	-0.22
p04	F508del/F508del	Lumacaftor/Ivacaftor	78	14	93	-13	20.5	1	4.84	-3.41
p05	F508del/F508del	Lumacaftor/Ivacaftor	99	4	98	-10	20.4	0.6	0.11	-0.24
p06	F508del/F508del	Lumacaftor/Ivacaftor	35	13	78	-30	18.6	0.7	2.75	0.94
p07	F508del/F508del	Lumacaftor/Ivacaftor	63	-2	93	-21	20.2	0.4	1.3	-0.64
p08	F508del/F508del	Lumacaftor/Ivacaftor	57	0	92	-19	25.2	-1.6	0.04	-0.05
p09	F508del/F508del	Lumacaftor/Ivacaftor	92	11	94	-14	20.9	0.4	2.28	-1.88
p10	F508del/F508del	Lumacaftor/Ivacaftor	65	11	95	-28	24.4	-0.6	2.36	-2.21
p11	F508del/F508del	ETI	91	13	n/a	n/a	33.3	2	0.82	-0.57
p12	F508del/F508del	ETI	86	-5	64	-45	15	0	13.61	0.18
p13	F508del/S1251N	Ivacaftor	78	5	70	-50	17.46	0.84	3.26	2.3
p14	F508del/S1251N	Ivacaftor	93	-2	63	-48	22.7	0	2.48	2.17
p15	F508del/S1251N	Ivacaftor	123	0	109	-88	16.33	1.47	2.24	1.57
p16	F508del/S1251N	Ivacaftor	96	3	115	-68	24.33	1.37	2.64	0.86
p17	F508del/S1251N	Ivacaftor	100	12	76	-37	20.62	0.68	2.72	0.71
p18	F508del/S1251N	Ivacaftor	31	11	79	-37	18.2	2.5	33.35	-13.42
p19	F508del/S1251N	Ivacaftor	29	12	93	-53	24.9	1.1	21.49	-11.87
p20	F508del/G1249R	Ivacaftor	28	1	83	-69	20.22	0.33	2.87	-0.83
p21	F508del/R117H (7T)	Ivacaftor	82	3	80	-21	22.6	0.8	0.81	-1.01
p22	F508del/Y1092X	ETI	35	9	105	-52	22	1.1	12.44	-5.32
p23	F508del/c.3717+G>T	ETI	30	32	97	-48	21.8	2.7	7.17	-5.3
